# Supplementary material for: Interfacial cavitation
Source: PNAS Nexus. 2022 Oct 3;1(4):pgac217. doi: 10.1093/pnasnexus/pgac217 (PMC9802248; doi:10.1093/pnasnexus/pgac217)
Supplement: pgac217_Supplemental_Files [file pgac217_supplemental_files.zip]

Archive with 3 entries (3 files):
- PNASNEXUS-PNASNEXUS-2022-00766-s01.xlsx
- PNASNEXUS-PNASNEXUS-2022-00766-s02.avi
- PNASNEXUS-PNASNEXUS-2022-00766-s03.pdf
