# Supplementary material for: Interfacial cavitation
Source: PNAS Nexus. 2022 Oct 3;1(4):pgac217. doi: 10.1093/pnasnexus/pgac217 (PMC9802248; doi:10.1093/pnasnexus/pgac217)
Supplement: pgac217_Supplemental_Files [file pgac217_supplemental_files.zip › PNASNEXUS-PNASNEXUS-2022-00766-s01.xlsx]

## Sheet: Sheet1
Dimensionless Volume(𝑉/𝑙^3 )	Dimensionless Pressure (𝑝/µ)
0	1e-12
0.000166762	0.004
0.000500359	0.008
0.000834116	0.012
0.00116805	0.016
0.00150215	0.02
0.00183644	0.024
0.00217093	0.028
0.0025056	0.032
0.00284047	0.036
0.00317555	0.04
0.00351083	0.044
0.00384632	0.048
0.00418202	0.052
0.00451794	0.056
0.00485409	0.06
0.00519047	0.064
0.00552708	0.068
0.00586393	0.072
0.00620102	0.076
0.00653836	0.08
0.00687595	0.084
0.0072138	0.088
0.00755192	0.092
0.0078903	0.096
0.00822895	0.1
0.00856789	0.104
0.0089071	0.108
0.0092466	0.112
0.00958639	0.116
0.00992647	0.12
0.0102669	0.124
0.0106075	0.128
0.0109485	0.132
0.0112898	0.136
0.0116314	0.14
0.0119734	0.144
0.0123156	0.148
0.0126582	0.152
0.0130011	0.156
0.0133444	0.16
0.013688	0.164
0.0140319	0.168
0.0143762	0.172
0.0147208	0.176
0.0150658	0.18
0.0154112	0.184
0.0157569	0.188
0.0161029	0.192
0.0164494	0.196
0.0167962	0.2
0.0171434	0.204
0.017491	0.208
0.0178389	0.212
0.0181873	0.216
0.018536	0.22
0.0188852	0.224
0.0192347	0.228
0.0195847	0.232
0.019935	0.236
0.0202858	0.24
0.020637	0.244
0.0209886	0.248
0.0213406	0.252
0.0216931	0.256
0.022046	0.26
0.0223994	0.264
0.0227532	0.268
0.0231074	0.272
0.0234621	0.276
0.0238173	0.28
0.0241729	0.284
0.024529	0.288
0.0248856	0.292
0.0252426	0.296
0.0256001	0.3
0.0259581	0.304
0.0263166	0.308
0.0266756	0.312
0.0270351	0.316
0.0273951	0.32
0.0277556	0.324
0.0281166	0.328
0.0284781	0.332
0.0288401	0.336
0.0292027	0.34
0.0295658	0.344
0.0299295	0.348
0.0302936	0.352
0.0306584	0.356
0.0310236	0.36
0.0313895	0.364
0.0317558	0.368
0.0321228	0.372
0.0324903	0.376
0.0328584	0.38
0.0332271	0.384
0.0335964	0.388
0.0339662	0.392
0.0343367	0.396
0.0347077	0.4
0.0350794	0.404
0.0354516	0.408
0.0358245	0.412
0.036198	0.416
0.0365721	0.42
0.0369469	0.424
0.0373223	0.428
0.0376983	0.432
0.0380749	0.436
0.0384523	0.44
0.0388302	0.444
0.0392089	0.448
0.0395882	0.452
0.0399682	0.456
0.0403488	0.46
0.0407302	0.464
0.0411122	0.468
0.0414949	0.472
0.0418784	0.476
0.0422626	0.48
0.0426474	0.484
0.0430329	0.488
0.0434191	0.492
0.0438062	0.496
0.0441939	0.5
0.0445824	0.504
0.0449715	0.508
0.0453615	0.512
0.0457522	0.516
0.0461437	0.52
0.046536	0.524
0.046929	0.528
0.0473228	0.532
0.0477173	0.536
0.0481127	0.54
0.0485088	0.544
0.0489058	0.548
0.0493035	0.552
0.0497021	0.556
0.0501015	0.56
0.0505018	0.564
0.0509028	0.568
0.0513047	0.572
0.0517074	0.576
0.052111	0.58
0.0525155	0.584
0.0529207	0.588
0.0533269	0.592
0.0537339	0.596
0.0541418	0.6
0.0545506	0.604
0.0549603	0.608
0.0553709	0.612
0.0557824	0.616
0.0561947	0.62
0.056608	0.624
0.0570224	0.628
0.0574792	0.6324
0.0578953	0.6364
0.0583124	0.6404
0.0587305	0.6444
0.0591496	0.6484
0.0595696	0.6524
0.0599905	0.6564
0.0604126	0.6604
0.0608355	0.6644
0.0612594	0.6684
0.0616844	0.6724
0.0621103	0.6764
0.0625373	0.6804
0.0629653	0.6844
0.0633942	0.6884
0.0638243	0.6924
0.0642554	0.6964
0.0646876	0.7004
0.0651208	0.7044
0.065555	0.7084
0.0659903	0.7124
0.0664267	0.7164
0.0668642	0.7204
0.0673027	0.7244
0.0677424	0.7284
0.0681833	0.7324
0.0686252	0.7364
0.0690682	0.7404
0.0695123	0.7444
0.0699576	0.7484
0.070404	0.7524
0.0708516	0.7564
0.0713004	0.7604
0.0717504	0.7644
0.0722015	0.7684
0.0726538	0.7724
0.0731073	0.7764
0.073562	0.7804
0.0740179	0.7844
0.074475	0.7884
0.0749333	0.7924
0.0753929	0.7964
0.0758538	0.8004
0.0763159	0.8044
0.0767792	0.8084
0.0772439	0.8124
0.0777098	0.8164
0.078177	0.8204
0.0786455	0.8244
0.0791152	0.8284
0.0795863	0.8324
0.0800588	0.8364
0.0805326	0.8404
0.0810077	0.8444
0.0814842	0.8484
0.081962	0.8524
0.0824412	0.8564
0.0829218	0.8604
0.0834038	0.8644
0.0838872	0.8684
0.084372	0.8724
0.0848581	0.8764
0.0853458	0.8804
0.0858349	0.8844
0.0863254	0.8884
0.0868173	0.8924
0.0873107	0.8964
0.0878057	0.9004
0.0883021	0.9044
0.0888	0.9084
0.0892994	0.9124
0.0898003	0.9164
0.0903028	0.9204
0.0908068	0.9244
0.0913124	0.9284
0.0918195	0.9324
0.0923282	0.9364
0.0928385	0.9404
0.0933503	0.9444
0.0938638	0.9484
0.0943789	0.9524
0.0948956	0.9564
0.095414	0.9604
0.095934	0.9644
0.0964557	0.9684
0.096979	0.9724
0.0975041	0.9764
0.0980308	0.9804
0.0985592	0.9844
0.0990894	0.9884
0.0996212	0.9924
0.100155	0.9964
0.10069	1.0004
0.101227	1.0044
0.101766	1.0084
0.102307	1.0124
0.10285	1.0164
0.103394	1.0204
0.10394	1.0244
0.104488	1.0284
0.105038	1.0324
0.10559	1.0364
0.106144	1.0404
0.106699	1.0444
0.107257	1.0484
0.107816	1.0524
0.108377	1.0564
0.108941	1.0604
0.109506	1.0644
0.110073	1.0684
0.110642	1.0724
0.111213	1.0764
0.111787	1.0804
0.112362	1.0844
0.112939	1.0884
0.113519	1.0924
0.1141	1.0964
0.114683	1.1004
0.115269	1.1044
0.115857	1.1084
0.116447	1.1124
0.117039	1.1164
0.117633	1.1204
0.11823	1.1244
0.118828	1.1284
0.119429	1.1324
0.120032	1.1364
0.120637	1.1404
0.121245	1.1444
0.121855	1.1484
0.122467	1.1524
0.123081	1.1564
0.123698	1.1604
0.124317	1.1644
0.124939	1.1684
0.125563	1.1724
0.126189	1.1764
0.126818	1.1804
0.127449	1.1844
0.128083	1.1884
0.128719	1.1924
0.129357	1.1964
0.129998	1.2004
0.130642	1.2044
0.131288	1.2084
0.131937	1.2124
0.132588	1.2164
0.133242	1.2204
0.133898	1.2244
0.134557	1.2284
0.135219	1.2324
0.135883	1.2364
0.136551	1.2404
0.13722	1.2444
0.137893	1.2484
0.138568	1.2524
0.139246	1.2564
0.139927	1.2604
0.140611	1.2644
0.141297	1.2684
0.141987	1.2724
0.142679	1.2764
0.143374	1.2804
0.144072	1.2844
0.144774	1.2884
0.145478	1.2924
0.146185	1.2964
0.146895	1.3004
0.147608	1.3044
0.148324	1.3084
0.149043	1.3124
0.149765	1.3164
0.150491	1.3204
0.15122	1.3244
0.151951	1.3284
0.152686	1.3324
0.153424	1.3364
0.154166	1.3404
0.15491	1.3444
0.155659	1.3484
0.15641	1.3524
0.157165	1.3564
0.157923	1.3604
0.158684	1.3644
0.159449	1.3684
0.160217	1.3724
0.160989	1.3764
0.161765	1.3804
0.162544	1.3844
0.163326	1.3884
0.164113	1.3924
0.164902	1.3964
0.165695	1.4004
0.166492	1.4044
0.167293	1.4084
0.168098	1.4124
0.168906	1.4164
0.169718	1.4204
0.170534	1.4244
0.171353	1.4284
0.172177	1.4324
0.173004	1.4364
0.173836	1.4404
0.174671	1.4444
0.175511	1.4484
0.176355	1.4524
0.177202	1.4564
0.178054	1.4604
0.17891	1.4644
0.17977	1.4684
0.180634	1.4724
0.181502	1.4764
0.182375	1.4804
0.183252	1.4844
0.184134	1.4884
0.18502	1.4924
0.18591	1.4964
0.186805	1.5004
0.187704	1.5044
0.188608	1.5084
0.189516	1.5124
0.190429	1.5164
0.191347	1.5204
0.192269	1.5244
0.193196	1.5284
0.194128	1.5324
0.195064	1.5364
0.196006	1.5404
0.196952	1.5444
0.197903	1.5484
0.198859	1.5524
0.199821	1.5564
0.200787	1.5604
0.201758	1.5644
0.202735	1.5684
0.203717	1.5724
0.204703	1.5764
0.205696	1.5804
0.206693	1.5844
0.207696	1.5884
0.208704	1.5924
0.209718	1.5964
0.210738	1.6004
0.211762	1.6044
0.212793	1.6084
0.213829	1.6124
0.21487	1.6164
0.215918	1.6204
0.216971	1.6244
0.21803	1.6284
0.219095	1.6324
0.220166	1.6364
0.221243	1.6404
0.222326	1.6444
0.223416	1.6484
0.224511	1.6524
0.225613	1.6564
0.226721	1.6604
0.227835	1.6644
0.228955	1.6684
0.230082	1.6724
0.231216	1.6764
0.232356	1.6804
0.233503	1.6844
0.234656	1.6884
0.235816	1.6924
0.236983	1.6964
0.238157	1.7004
0.239338	1.7044
0.240526	1.7084
0.241721	1.7124
0.242923	1.7164
0.244132	1.7204
0.245348	1.7244
0.246572	1.7284
0.247803	1.7324
0.249042	1.7364
0.250288	1.7404
0.251542	1.7444
0.252803	1.7484
0.254073	1.7524
0.25535	1.7564
0.256635	1.7604
0.257927	1.7644
0.259228	1.7684
0.260537	1.7724
0.261855	1.7764
0.26318	1.7804
0.264514	1.7844
0.265857	1.7884
0.267208	1.7924
0.268567	1.7964
0.269935	1.8004
0.271312	1.8044
0.272698	1.8084
0.274093	1.8124
0.275497	1.8164
0.276909	1.8204
0.278332	1.8244
0.279763	1.8284
0.281204	1.8324
0.282654	1.8364
0.284114	1.8404
0.285584	1.8444
0.287063	1.8484
0.288552	1.8524
0.290052	1.8564
0.291561	1.8604
0.29308	1.8644
0.29461	1.8684
0.29615	1.8724
0.297701	1.8764
0.299262	1.8804
0.300834	1.8844
0.302417	1.8884
0.304011	1.8924
0.305615	1.8964
0.307231	1.9004
0.308859	1.9044
0.310497	1.9084
0.312147	1.9124
0.313809	1.9164
0.315482	1.9204
0.317168	1.9244
0.318865	1.9284
0.320575	1.9324
0.322296	1.9364
0.32403	1.9404
0.325777	1.9444
0.327536	1.9484
0.329308	1.9524
0.331093	1.9564
0.332891	1.9604
0.334702	1.9644
0.336527	1.9684
0.338365	1.9724
0.340217	1.9764
0.342083	1.9804
0.343962	1.9844
0.345856	1.9884
0.347763	1.9924
0.349685	1.9964
0.351622	2.0004
0.353574	2.0044
0.35554	2.0084
0.357522	2.0124
0.359518	2.0164
0.36153	2.0204
0.363558	2.0244
0.365602	2.0284
0.367661	2.0324
0.369736	2.0364
0.371828	2.0404
0.373936	2.0444
0.376061	2.0484
0.378203	2.0524
0.380361	2.0564
0.382537	2.0604
0.384731	2.0644
0.386942	2.0684
0.389171	2.0724
0.391418	2.0764
0.393684	2.0804
0.395967	2.0844
0.39827	2.0884
0.400591	2.0924
0.402932	2.0964
0.405292	2.1004
0.407671	2.1044
0.410071	2.1084
0.41249	2.1124
0.41493	2.1164
0.417391	2.1204
0.419872	2.1244
0.422374	2.1284
0.424898	2.1324
0.427443	2.1364
0.430011	2.1404
0.4326	2.1444
0.435212	2.1484
0.437846	2.1524
0.440503	2.1564
0.443184	2.1604
0.445888	2.1644
0.448616	2.1684
0.451368	2.1724
0.454145	2.1764
0.456946	2.1804
0.459772	2.1844
0.462624	2.1884
0.465501	2.1924
0.468405	2.1964
0.471334	2.2004
0.474291	2.2044
0.477275	2.2084
0.480286	2.2124
0.483324	2.2164
0.486391	2.2204
0.489487	2.2244
0.492611	2.2284
0.495764	2.2324
0.498947	2.2364
0.50216	2.2404
0.505404	2.2444
0.508678	2.2484
0.511984	2.2524
0.515321	2.2564
0.51869	2.2604
0.522092	2.2644
0.525527	2.2684
0.528996	2.2724
0.532498	2.2764
0.536034	2.2804
0.539605	2.2844
0.543212	2.2884
0.546854	2.2924
0.550533	2.2964
0.554248	2.3004
0.558001	2.3044
0.561791	2.3084
0.56562	2.3124
0.569487	2.3164
0.573395	2.3204
0.577342	2.3244
0.581329	2.3284
0.585358	2.3324
0.589429	2.3364
0.593542	2.3404
0.597697	2.3444
0.601896	2.3484
0.60614	2.3524
0.610428	2.3564
0.614761	2.3604
0.619143	2.3644
0.62357	2.3684
0.628044	2.3724
0.632566	2.3764
0.637138	2.3804
0.641759	2.3844
0.646431	2.3884
0.651154	2.3924
0.655929	2.3964
0.660757	2.4004
0.66564	2.4044
0.670576	2.4084
0.675567	2.4124
0.680614	2.4164
0.685719	2.4204
0.690881	2.4244
0.696102	2.4284
0.701382	2.4324
0.706723	2.4364
0.712126	2.4404
0.717591	2.4444
0.723119	2.4484
0.728712	2.4524
0.734371	2.4564
0.740098	2.4604
0.745891	2.4644
0.751752	2.4684
0.757684	2.4724
0.763686	2.4764
0.769762	2.4804
0.77591	2.4844
0.782133	2.4884
0.788433	2.4924
0.79481	2.4964
0.801264	2.5004
0.807798	2.5044
0.814413	2.5084
0.821111	2.5124
0.827894	2.5164
0.834761	2.5204
0.841715	2.5244
0.848757	2.5284
0.855888	2.5324
0.863111	2.5364
0.870428	2.5404
0.877838	2.5444
0.885344	2.5484
0.892948	2.5524
0.900652	2.5564
0.908457	2.5604
0.916366	2.5644
0.92438	2.5684
0.932501	2.5724
0.940731	2.5764
0.949072	2.5804
0.957525	2.5844
0.966093	2.5884
0.974777	2.5924
0.983581	2.5964
0.992508	2.6004
1.00156	2.6044
1.01073	2.6084
1.02004	2.6124
1.02947	2.6164
1.03904	2.6204
1.04875	2.6244
1.05859	2.6284
1.06857	2.6324
1.0787	2.6364
1.08897	2.6404
1.0994	2.6444
1.10997	2.6484
1.1207	2.6524
1.13159	2.6564
1.14265	2.6604
1.15387	2.6644
1.16525	2.6684
1.17681	2.6724
1.18854	2.6764
1.20045	2.6804
1.21255	2.6844
1.22483	2.6884
1.2373	2.6924
1.24996	2.6964
1.26282	2.7004
1.27589	2.7044
1.28916	2.7084
1.30264	2.7124
1.31634	2.7164
1.33026	2.7204
1.3444	2.7244
1.35878	2.7284
1.37338	2.7324
1.38823	2.7364
1.40333	2.7404
1.41867	2.7444
1.43427	2.7484
1.45014	2.7524
1.46627	2.7564
1.48267	2.7604
1.49936	2.7644
1.51633	2.7684
1.5336	2.7724
1.55117	2.7764
1.56904	2.7804
1.58723	2.7844
1.60574	2.7884
1.62459	2.7924
1.64377	2.7964
1.66329	2.8004
1.68317	2.8044
1.70342	2.8084
1.72403	2.8124
1.74503	2.8164
1.76641	2.8204
1.7882	2.8244
1.8104	2.8284
1.83302	2.8324
1.85607	2.8364
1.87956	2.8404
1.90351	2.8444
1.92792	2.8484
1.95281	2.8524
1.9782	2.8564
2.00408	2.8604
2.03049	2.8644
2.05742	2.8684
2.0849	2.8724
2.11294	2.8764
2.14156	2.8804
2.17077	2.8844
2.20058	2.8884
2.23102	2.8924
2.26211	2.8964
2.29385	2.9004
2.32628	2.9044
2.3594	2.9084
2.39325	2.9124
2.42783	2.9164
2.46318	2.9204
2.49932	2.9244
2.53626	2.9284
2.57404	2.9324
2.61267	2.9364
2.65219	2.9404
2.69262	2.9444
2.734	2.9484
2.77634	2.9524
2.81968	2.9564
2.86406	2.9604
2.9095	2.9644
2.95605	2.9684
3.00372	2.9724
3.05258	2.9764
3.10264	2.9804
3.15396	2.9844
3.20657	2.9884
3.26052	2.9924
3.31586	2.9964
3.37263	3.0004
3.43088	3.0044
3.49067	3.0084
3.55205	3.0124
3.61508	3.0164
3.67981	3.0204
3.7463	3.0244
3.81463	3.0284
3.88487	3.0324
3.95709	3.0364
4.03136	3.0404
4.10774	3.0444
4.18634	3.0484
4.26722	3.0524
4.35049	3.0564
4.43625	3.0604
4.5246	3.0644
4.61562	3.0684
4.70942	3.0724
4.80615	3.0764
4.90591	3.0804
5.00884	3.0844
5.11507	3.0884
5.22473	3.0924
5.33798	3.0964
5.45498	3.1004
5.5759	3.1044
5.70092	3.1084
5.83021	3.1124
5.96397	3.1164
6.10243	3.1204
6.24581	3.1244
6.39433	3.1284
6.54825	3.1324
6.70784	3.1364
6.87336	3.1404
7.04513	3.1444
7.22346	3.1484
7.4087	3.1524
7.60121	3.1564
7.80136	3.1604
8.00957	3.1644
8.22629	3.1684
8.45197	3.1724
8.68713	3.1764
8.93229	3.1804
9.18806	3.1844
9.45503	3.1884
9.73387	3.1924
10.0253	3.1964
10.3301	3.2004
10.6491	3.2044
10.9832	3.2084
11.3333	3.2124
11.7006	3.2164
12.086	3.2204
12.4909	3.2244
12.9167	3.2284
13.3647	3.2324
13.8364	3.2364
14.3338	3.2404
14.8585	3.2444
15.4127	3.2484
15.9986	3.2524
16.6187	3.2564
17.2757	3.2604
17.9725	3.2644
18.7124	3.2684
19.4991	3.2724
20.3366	3.2764
21.2293	3.2804
22.182	3.2844
23.2005	3.2884
24.2907	3.2924
25.4597	3.2964
26.7149	3.3004
28.0652	3.3044
29.5203	3.3084
31.0881	3.3124
32.6166	3.31601
34.4475	3.32001
36.4321	3.32401
38.5924	3.32801
40.9494	3.33201
43.5274	3.33601
46.3548	3.34001
49.3836	3.34401
51.5775	3.3468
